# Supplementary material for: Sub-type specific connectivity between CA3 pyramidal neurons may underlie their sequential activation during sharp waves
Source: eLife. 2025 Aug 15;13:RP98653. doi: 10.7554/eLife.98653 (PMC12356639; doi:10.7554/eLife.98653)
Supplement: Supplementary file 1. [file elife-98653-supp1.tex]

\documentclass{article}
\usepackage{caption}
\usepackage{geometry}
\geometry{margin=1in}

\begin{document}

\begin{table}
\centering
\small
\begin{tabular}{ c c c c c c c}
\hline
Depression & $w_{TT}$ [nS] & $w_{TA}$ [nS] & $w_{AT}$ [nS] & $w_{AA}$ [nS] & $b$ [pA] (pop A) & $b$ [pA] (pop T) \\
\hline
& 0.265 & 0.265 & 0.265 & 0.265 & 120 & 180 \\
\hline
Depression & $w_{AB}$ [nS] & $w_{TB}$ [nS] & $w_{BT}$ [nS] & $w_{BA}$ [nS] & $\tau_{dep}$ [ms] & $\eta_{dep}$ \\
\hline
 & 2 & 0.8 & 0.55 & 0.7 & 250 & 0.18 \\
\hline
Heterogeneity & $w_{BA}$ [nS] & $w_{BT}$ [nS] & $w_{TB}$ [nS] & $w_{AB}$ [nS] & $w_{CC}$ [nS] & $w_{CB}$ [nS] \\
\hline
& 0.55 & 0.75 & 0.7 & 2.1 & 2 & 4.5 \\
\hline
Heterogeneity & $I_{ext}$ [pA] (pop T) \\
\hline
 & 295\\
\end{tabular}
\caption{Parameter adjustments in model variants.}
\end{table}

\end{document}
